# Supplementary material for: Construction and validation of a folate metabolism-related gene signature for predicting prognosis in HNSCC
Source: J Cancer Res Clin Oncol. 2024 Apr 16;150(4):198. doi: 10.1007/s00432-024-05731-4 (PMC11021263; doi:10.1007/s00432-024-05731-4)
Supplement: Supplementary file 3 — Supplementary file3 (XLSX 10 KB) [file 432_2024_5731_MOESM3_ESM.xlsx]

## Sheet: Supplementary Table S2
Supplementary Table S2. The ligand receptor interaction between malignant and CD8T cell.
source	target	ligand	receptor	prob	pval	interaction_name	interaction_name_2	pathway_name	annotation	evidence
Malignant	CD8T	MIF	CD74_CXCR4	0.446745	0	MIF_CD74_CXCR4	MIF - (CD74+CXCR4)	MIF	Secreted Signaling	PMID: 29637711; PMID: 24760155
Malignant	CD8T	MIF	CD74_CD44	0.37043	0	MIF_CD74_CD44	MIF - (CD74+CD44)	MIF	Secreted Signaling	PMID: 29637711; PMID: 26175090
Malignant	CD8T	MDK	NCL	0.0807884	0	MDK_NCL	MDK - NCL	MK	Secreted Signaling	PMID: 28356350
Malignant	CD8T	SPP1	CD44	0.0602921	0	SPP1_CD44	SPP1 - CD44	SPP1	Secreted Signaling	PMID: 21907263
Malignant	CD8T	PSAP	GPR37L1	0.0173855	0	PSAP_GPR37L1	PSAP - GPR37L1	PSAP	Secreted Signaling	PMID: 23690594
Malignant	CD8T	CXCL16	CXCR6	0.0154234	0	CXCL16_CXCR6	CXCL16 - CXCR6	CXCL	Secreted Signaling	KEGG: hsa04060
Malignant	CD8T	GAS6	AXL	0.00314276	0	GAS6_AXL	GAS6 - AXL	GAS	Secreted Signaling	PMID: 27801848
Malignant	CD8T	WNT5A	FZD2	0.000900527	0	WNT5A_FZD2	WNT5A - FZD2	ncWNT	Secreted Signaling	KEGG: hsa04310
Malignant	CD8T	WNT5A	FZD3	0.000811857	0	WNT5A_FZD3	WNT5A - FZD3	ncWNT	Secreted Signaling	KEGG: hsa04310
Malignant	CD8T	WNT5A	MCAM	0.00065824	0	WNT5A_MCAM	WNT5A - MCAM	ncWNT	Secreted Signaling	PMID: 24335906
Malignant	CD8T	WNT5A	FZD4	0.00045086	0	WNT5A_FZD4	WNT5A - FZD4	ncWNT	Secreted Signaling	KEGG: hsa04310
Malignant	CD8T	IL10	IL10RA_IL10RB	0.000196686	0	IL10_IL10RA_IL10RB	IL10 - (IL10RA+IL10RB)	IL10	Secreted Signaling	KEGG: hsa04060
Malignant	CD8T	FGF5	FGFR2	9.43145e-05	0.04	FGF5_FGFR2	FGF5 - FGFR2	FGF	Secreted Signaling	PMC: 4393358
Malignant	CD8T	NRG1	ERBB3	5.57181e-05	0	NRG1_ERBB3	NRG1 - ERBB3	NRG	Secreted Signaling	KEGG: hsa04012
